# Supplementary material for: Electromagnetic Transmitter-Based Prostate Gating for Dose-Escalated Linac-Based Stereotactic Body Radiation Therapy: An Evaluation of Intrafraction Motion
Source: Curr Oncol. 2024 Feb 9;31(2):962–74. doi: 10.3390/curroncol31020072 (PMC10887766; doi:10.3390/curroncol31020072)
Supplement: Supplementary file 1 [file curroncol-31-00072-s001.zip]

Archive with 1 entries (1 files):
- curroncol-2785033-supplementary.pdf
